# Supplementary material for: Neuropeptide and cytokines expression in long COVID-19 related neuropsychological sequelae: insights into NK1R-mediated neuroinflammation and in silico therapeutic targeting
Source: Front Cell Neurosci. 2026 Mar 26;20:1763029. doi: 10.3389/fncel.2026.1763029 (PMC13061724; doi:10.3389/fncel.2026.1763029)
Supplement: Supplementary file 8 [file Table_1.XLSX]

## Sheet: Sheet1
Drug model	Drug	Binding Affinity				Combine model
6hlo23_Lanepitant_uff_E=667.52	Lanepitant	-7.6				Alosetron	-3.5
6hlo23_Fosaprepitant_uff_E=914.30	Fosaprepitant	-7.2				Fosaprepitant	-3.4
6hlo23_Modafinil_uff_E=263.47	Modafinil	-6.6				Indacaterol	-3.9
6hlo23_Indacaterol_uff_E=503.65	Indacaterol	-8.3				Lanepitant	-3.3
6hlo23_Alosetron_uff_E=695.20	Alosetron	-7.9				Modafinil	-3.2
6hlo23_aprepi_uff_E=581.10	Aprepitant	-6.8				N-acetyl-L-tryptophan	-2.9
6hlo23_N-acetyl-L-tryptophan_uff_E=358.39	N-acetyl-L-tryptophan	-6.8				Netupitant	-3.6
6hlo23_Netupitant_uff_E=905.11	Netupitant	-7.7				Selegiline	-2.6
6hlo23_Selegiline_uff_E=225.43	Selegiline	-5.7				aprepitant	-3.4
